# Supplementary material for: Importance Modulates the Temporal Features of Self-Referential Processing: An Event-Related Potential Study
Source: Front Hum Neurosci. 2017 Sep 21;11:470. doi: 10.3389/fnhum.2017.00470 (PMC5613165; doi:10.3389/fnhum.2017.00470)
Supplement: Supplementary Data Sheet S1 — Dataset of this paper is available online at: https://figshare.com/s/a90593f4c6e5742230fd [file Data_Sheet_1.zip]

Archive with 7 entries (6 files):
- data/Accuracy + RTS.sav
- data/Electrical source analysis.sav
- data/N2 Amplitude.sav
- data/P2 Amplitude.sav
- data/P3Amplitude.sav
- data/The frequency of social identities.sav
- data/
